# Supplementary material for: Existence of Quantum Pharmacology in Sartans: Evidence in Isolated Rabbit Iliac Arteries
Source: Int J Mol Sci. 2023 Dec 16;24(24):17559. doi: 10.3390/ijms242417559 (PMC10744031; doi:10.3390/ijms242417559)
Supplement: Supplementary file 1 [file ijms-24-17559-s001.zip]

Archive with 1 entries (1 files):
- ijms-2703119-supplementary.pdf
